# Supplementary material for: PTENα functions as an immune suppressor and promotes immune resistance in PTEN-mutant cancer
Source: Nat Commun. 2021 Aug 26;12:5147. doi: 10.1038/s41467-021-25417-6 (PMC8390757; doi:10.1038/s41467-021-25417-6)
Supplement: Supplementary file 4 — source data [file 41467_2021_25417_MOESM4_ESM.xls]

## Sheet: Figure 1
Panel 1b				Panel 1d							Panel 1e									Panel 1f
Months Overall	phosphatase-inactive mutations	stop gained mutations		PTPRC,RSEM		CD4,RSEM		HLA-DQA1,RSEM
47.8351	0			stop-gained mutations	phosphatase-inactive mutations	stop-gained mutations	phosphatase-inactive mutations	stop-gained mutations	phosphatase-inactive mutations
59.5062	0			0.8306	0.038	0.1847	-0.1181	1.1557	0.0222
23.4737	1			-0.3374	-0.179	-0.7472	-0.0901	-0.5427	-0.389
22.4874	0			-0.4622	-0.4647	-0.7573	-0.6875	-0.6149	-0.4539
35.1448	0			0.2914	0.9821	0.4382	0.631	0.3816	0.1619
44.7776	0			-0.229	-0.2256	-0.0171	-0.5548	-0.2032	-0.4881
4.8657	0			-0.1689	0.4897	0.0734	1.366	-0.3285	1.442
19.5614	0			-0.5364	-0.3459	-0.0602	-0.5047	0.3232	-0.5192
64.2075	0			-0.4291	0.8607	-0.448	0.4792	0.594	-0.3104
31.9887	0			-0.4761	-0.0078	-0.565	-0.1918	-0.1549	0.4129
35.1448	0			-0.1321	-0.4486	0.5825	-0.6583	-0.2639	-0.5897
86.0703	0			0.0794	0.8078	-0.2503	2.4054	0.3126	0.9044
57.4679	0			0.1415	0.0418	0.2518	-0.4099	-0.3076	-0.1943
77.3909	0			0.1287	1.0639	0.1566	3.6625	0.1523	-0.2686
72.6239	0			-0.3925	0.0368	-0.7868	0.1696	-0.6118	0.1627
52.635	0			-0.4166	0.1975	-0.6185	0.3778	-0.6055	0.0974
10.0273	0			-0.5263	0.0404	-0.3633	1.2593	-0.5146	4.937			Ratio of initial protein R233*									Ratio of initial protein Q245*
57.5994	0			-0.4573	0.3967	-0.6972	0.6776	-0.5357	0.8455			PTEN	PTENα								PTEN	PTENα
23.2107	0			0.2133	-0.2639	0.0082	-0.5594	0.016	-0.3336		0	1	1							0	1	1
18.0162	0			0.5398	-0.0801	0.0508	-0.2258	-0.1435	-0.3437		2	0.617792	0.971833							2	0.663325	0.893634
3.64927	0			-0.3205	0.1815	-0.714	0.027	-0.6443	-0.1284		4	0.420106	0.826287							4	0.411196	0.777583
71.5061	0			-0.4185	-0.247	-0.6528	-0.6692	-0.4812	-0.3018		8	0.166028	0.867337							8	0.187507	0.752104
14.6629	0			-0.1001	0.5467	-0.3431	1.1895	-0.2841	1.1228		12	0.103681	0.915003							12	0.104495	0.608607
34.9804	0			-0.1986	-0.3278	-0.0208	0.6861	-0.3079	0.2925		24	0.036665	0.901764							24	0.0111131	0.356824
46.4214	0			-0.539	-0.0632	-0.7188	0.0084	-0.6237	-0.3597
85.8402	0			-0.3514	1.8272	-0.331	1.3377	-0.531	4.0026
22.6518	0			-0.5272	0.0568	-0.7829	2.1289	-0.663	-0.166
12.8218	0			-0.2277	-0.3092	1.0382	-0.1091	0.4663	-0.5811
2.69586	0			-0.0472	-0.39	-0.5094	-0.5428	-0.2952	-0.3439
27.1559	0			-0.4995	-0.3014	-0.7259	0.0153	-0.641	-0.1024
85.7744	0			-0.0429	0.4035	-0.2057	0.0834	-0.2691	-0.4387
100.832	0			-0.1815	-0.1926	0.0352	0.3652	-0.4454	-0.5232
15.6163	0			-0.4493	0.5244	-0.6298	0.3349	-0.5461	0.0218
30.0819	0			-0.5702	1.169	-0.6931	0.8443	-0.582	1.1107
40.1091	0			-0.1851	-0.2694	-0.0735	-0.4795	-0.079	-0.5865
23.3751	0			0.1127	-0.5826	-0.2223	-0.8272	-0.0708	-0.6458
149.554	0			-0.1481	-0.5089	-0.2369	-0.5695	-0.6339	-0.6415
96.2948	0			-0.454	0.4221	-0.6975	1.4625	-0.5299	2.4203
15.945	0			0.2258	0.2097	0.4648	-0.0119	-0.386	-0.1724
46.5529	0			1.2908	-0.2614	1.2921	-0.0458	0.7061	-0.3087
105.369	0			0.3671	0.1454	0.9025	0.614	0.0042	2.0218
73.2485	0			-0.1893	-0.554	-0.6133	-0.8339	-0.5336	-0.6039
46.7173	0			-0.3454	-0.4446	0.3468	-0.5966	-0.4911	-0.6384
23.934	0			0.5304	-0.2914	0.3387	1.0097	0.1197	3.3131
31.0353	0			-0.1173	-0.4883	-0.052	-0.6175	-0.3509	-0.5223
46.257	0			-0.1331	-0.2114	0.0335	-0.6243	-0.3712	-0.5492
61.676	0			2.4086	3.007	2.3392	-0.1436	2.3252	0.8313
0.230134	0			-0.5023	0.1148	-0.7848	-0.4086	-0.5944	3.0843
26.3668	0			0.192	-0.0635	0.404	0.0714	0.5185	0.4867
42.3447	0			-0.1631	0.3979	-0.1563	-0.1368	-0.4978	-0.4259
10.6519	0			-0.4608	-0.4936	-0.4048	-0.809	-0.2615	-0.2689
86.9251		0		-0.3269	-0.3426	-0.401	-0.3154	-0.337	0.7773
73.8732		0		-0.5571		-0.7379		-0.6555
0.558898		0		-0.355		0.3764		-0.4408
16.0437		0		-0.1156		0.4977		-0.1006
14.6957		0		-0.128		0.6746		-0.1076
23.6381		0		0.0966		0.0443		-0.023
14.1368		0		0.1598		0.1938		0.0516
61.0843		1		-0.1341		-0.2319		-0.2708
16.6354		0		0.4929		0.4336		0.1165
41.0626		0		-0.4946		-0.7794		-0.548
36.6243		0		-0.1084		-0.5646		0.0408
2.3671		1		-0.4423		-0.45		-0.3119
55.8898		0		-0.0559		-0.5554		-0.1704
58.9473		0		0.6894		0.8029		0.4356
38.0708		0		-0.4042		0.1768		0.4135
24.723		0		1.1673		0.7389		0.871
59.835		0		0.8689		1.2493		0.7634
3.94516		1		-0.4533		-0.4908		-0.5434
52.5364		0		0.2536		-0.1344		-0.2646
14.8272		0		0.3364		0.0606		-0.0985
58.75		0		-0.3487		-0.6529		-0.5378
24.2956		0		0.2096		0.1824		0.0076
1.90683		1		-0.3601		-0.5412		-0.6264
25.9066		1		-0.2237		-0.1703		-0.3073
19.7916		0		0.075		-0.1224		-0.4128
136.601		0		-0.417		-0.4076		-0.4643
16.8327		0		-0.2293		0.7933		1.0093
49.1501		0		0.05		-0.148		-0.4096
9.56702		0		-0.2009		0.1778		0.459
52.0104		0		-0.1592		-0.1536		0.1158
15.3533		0		-0.4054		-0.5115		-0.5627
1.18355		0		0.2678		0.6445		0.0895
66.476		0		-0.2444		-0.1805		-0.188
129.796		0		-0.3113		1.3577		0.1915
9.86291		0		-0.2453		-0.3397		-0.4579
17.1615		0		-0.4675		-0.601		-0.5342
45.5666		0		-0.4516		0.0288		-0.4426
81.5662		0		-0.3804		-0.4572		-0.2743
32.5805		0		0.6231		1.4917		1.8483
17.8847		0		-0.0292		-0.3269		-0.4112
113.358		0		-0.3091		-0.2627		-0.1543
66.2459		0		-0.5657		0.1943		-0.2511
56.909		0		-0.1027		0.1226		-0.3626
81.369		0		-0.2225		-0.459		-0.531
73.4129		0		0.5145		0.6681		0.2023
8.4821		1		0.2524		-0.0802		-0.4318
88.3388		0		1.2949		0.4126		-0.0176
16.7341		0		-0.4567		-0.4362		-0.4464
18.871		0		-0.4761		-0.4822		-0.0445
73.2814		0		-0.3806		-0.6884		-0.6175
19.3313		0		-0.0358		-0.2213		-0.5905
10.7177		1		-0.4418		-0.5658		-0.4963
38.4653		0		-0.574		-0.8432		-0.6816
13.5779		1		-0.5217		-0.5174		-0.6427
18.2793		0		0.2439		-0.5242		-0.5855
90.9689		0		-0.1365		0.1567		-0.0595
15.419		0		0.3662		1.0135		0.0896
15.4519		0		-0.2864		0.0338		-0.2541
37.5119		0		-0.1825		0.3452		0.1124
49.1501		0		-0.5239		-0.8379		-0.6633
59.2432		0		1.2313		0.1978		3.7906
23.3093		1		-0.4749		-0.1471		-0.1595
32.9092		0		-0.1907		0.1985		-0.3643
18.082		0		-0.0087		0.8463		-0.3348
82.3881		0		0.4786		1.3397		-0.0252
225.499		0		-0.3058		0.0955		-0.1231
21.3039		0		0.0071		-0.2073		0.338
36.3612		0
110.366		0
22.323		0
1.57807		0
67.9883		0
88.2401		0
45.8625		0
30.7394		0
20.745		0
4.43831		0
63.55		0
39.353		1
19.5285		0
48.7885		0
17.8519		1
74.1033		0
23.8682		1
55.298		0
19.3313		0
33.6325		0
1.28218		0
24.6244		0
33.8955		0
78.2128		0
0.427393		0
23.3422		0
13.7752		0
14.4656		0
15.945		0
71.6705		0
38.2352		0
10.2246		0
16.8656		0
114.903		0
37.0517		1
2.63011		0
34.3229		0
28.6682		0
1.77532		0
34.9476		0
37.3147		0
29.3257		0
0.657527		0
30.4435		0
59.7363		0
24.2956		0
24.3614		0
0.558898		0
2.33422		0
28.2737		0

## Sheet: Figure 2
Panel 2b																					Panel 2c			Panel 2i
	Tumor Volume(mm3)																				CD45+ cell count (× 106)				Tumor Volume(mm3)
Time after inoculation (d)	Mock-unimmunized					PTENα-unimmunized				Mock-immunized					PTENα-immunized						Mock	PTENα		Time after inoculation (d)	Mock-No cell transfer						PTENα-No cell transfer							Mock-CD8 T cell transfer						PTENα-CD8 T cell transfer
0	0	0	0	0	0	0	0	0	0	0	0	0	0	0	0	0	0	0	0		1.918	1.1925		0	0	0	0	0	0	0	0	0	0	0	0	0	0	0	0	0	0	0	0	0	0	0	0	0	0
2	0	0	0	0	0	0	0	0	0	0	0	0	0	0	0	0	0	0	0		1.3583	0.6838		2	0	0	0	0	0	0	0	0	0	0	0	0	0	0	0	0	0	0	0	0	0	0	0	0	0
4	0	0	0	0	0	0	0	0	0	0	0	0	0	0	0	0	0	0	0		1.6086	0.858		4	0	0	0	0	0	0	0	0	0	0	0	0	0	0	0	0	0	0	0	0	0	0	0	0	0
6	0	0	0	0	0	0	0	10.4302	0	0	0	0	0	0	0	0	0	0	0		2.0658	0.8148		6	0	0	0	7.581	0	0	0	7.986	0	0	0	0	0	6.3945	0	6.3175	0	0	0	0	0	0	0	7.2765	0
8	0	0	0	74.2491	0	0	0	54.5336	0	0	0	0	0	0	0	0	0	0	0					8	2.475	7.497	0	27.3325	0	0	9.0405	55.2	7.986	4.335	4.335	2.3625	0	9.0625	9.504	46.93	0	16.464	0	17.2405	14.112	5.022	0	41.038	0
10	0	0	38.5761	82.923	19.3596	31.1549	0	86.7685	49.2733	0	0	0	0	0	0	0	0	0	0					10	7.497	21.4455	5.5955	66.3995	0	18.0815	54.15	180.224	51.2705	31.0365	88.837	21.6225	0	44.764	24.8095	148.016	9.0405	35.836	1.2705	48.672	72.9	70.602	51.6375	152.762	9.792
12	0	223.094	73.7654	664.777	179.945	91.5305	37.3299	308.531	235.876	4.335	0	0	0	0	33.462	11.664	0	0	25.5915					12	55.473	149.454	28.314	334.036	38.988	36.992	134.136	254.571	98.441	59.2	351.562	34.304	0	109.242	97.5375	184.19	65.824	56.8	6.137	110.864	222.206	136.553	136.458	375.84	44.764
14	116.972	386.88	244.702	1417.91	460.032	227.124	186.767	551.455	381.062	46.2275	1.666	0	7.2765	0	114.92	68.479	38.7855	0	88.75					14	213.363	373.182	113.438	661.404	94.9365	163.8	329.06	411.906	227.328	165.6	681.352	123.547	44.764	160.126	106.808	186.368	40.3855	62.622	0	190.782	188.012	232.562	175.791	584.672	68.921
16	118.689	650.138	213.753	1439.97	795.325	432.817	396.211	713.023	752.503	60.016	30.118	20.48	43.706	0	257.091	106.808	152.561	17.2405	189.037					16	400.221	708.448	212.704	979.296	358.704	334.611	587.951	568.008	433.698	240.43	901.692	320.625	147.392	165.584	93.75	167.445	15.8565	102.74	0	188.012	198.575	298.248	223.232	655.96	213.342
18	347.315	1031.55	298.679	1871.1	1006.57	660.024	529.821	948.429	962.153	91.035	76.2105	62.426	104.04	2.254	399.424	251.982	400.221	72.9	336.2					18	930.176	1003.95	521.324	1495.84	402.545	739.572	857.587	836.482	813.483	484.075	1354.29	587.951	507.232	176.62	91.25	184.32	0	127.05	0	237.65	227.85	357.696	257.25	654.312	288.041
20										227.812	119.487	119.487	374.666	30.324	578.758	305.942	668.165	171.166	559.836					20														128.797	81.466	185.13	0	142.956	0	269.568	215.016	345.45	295.488	907.5	307.501
22										316.028	229.365	256.608	622.261	133.956	843.648	433.35	825.507	295.488	813.186					22														132.095	71.8875	145.8	0	142.688	0	349.448	208.08	407.812	298.9	991.841	267.05
24										469.3	412.776	315.171	846.72	159.526	1189.13	637.562	1168.58	497.448	843.551
26										732.05	905.913	635.702	1111.64	230.3
[truncated: 1 more columns]

## Sheet: Figure 3
Panel 3a			Panel 3b											Panel 3c			Panel 3d										Panel 3e				Panel 3f
LCMV-GP mRNA (fold)											LCMV/GAPDH			CD8+ GP33-41+ Percent (%)				MFI									CD8+ GP33-41+ Percent (%)				CD8+ GP33-41+ Percent (%)
WT	Ptenα-/-										WT	Ptenα-/-		WT	Ptenα─/─			WT				Ptenα-/-					WT	WT → Ptenα─/─	Ptenα─/─ → Ptenα─/─		Ptenα─/─	WT → WT	Ptenα─/─ → WT
6560.55	324.236										1	0.257319		2.14	5.96		PD-1	6142	5733	4420	7313	760	1179	651	750		0.667	1.59	1.32		0.337	0.196	0.127
4687.96	8.02336										1.79963	0.227282		3.88	6.03		TIM3	1346	2130	1594	2046	298	372	659	374		0.775	1.34	1.58		0.513	0.174	0.158
2376.93	340.696										1.37404	0.307121		1.91	4.44		LAG3	4098	4501	3703	6656	485	699	534	600		0.232	1.06	0.975		0.399	0.165	0.218
16267.9	148.398										1.37066	0.424827		1.88	6.31
26.319	145.766
9981.42	213.88
6870.23	1.08633

## Sheet: Figure 4
Panel 4d							Panel 4e				Panel 4f														Panel 4g														Panel 4h
							ATP concentration (μmol/gprot)					Percent cell lysis														ATP concentration normalized to untreatment control														DCFDA (MFI) normalized to untreatment control
							UT	WT	Ptenα─/─			Effector-infection						Effector-uninfection								Effector-infection						Effector-uninfection								Effector-uninfection			Effector-infection
							685.415	1155.62	1976.03		Effector : Target Ratio	Mock			Ptenα			Mock			Ptenα				Effector : Target Ratio	Mock			Ptenα			Mock			Ptenα				Mock	0.937448	1.00334	0.985405	1.59174	1.3211	1.21476
							855.269	1130.71	2749.23		1	0.365854	3.93185	-7.47052	-2.30622	-13.5536	-41.1724	-9.89958	2.33161	-2.41611	-9.01841	-2.15828	-23.5048		1:1	1	0.75	0.40625	0.642857	0.428571	0.612245	1.125	1.40625	0.8125	0.918367	0.0306123	1.31633		Ptenα	0.948296	0.921103	0.855611	1.00574	0.997702	0.925699
							883.178	1143.4	2059.68		2	33.6586	18.8729	30.6685	0.192185	-0.202293	0.413793	-12.4821	-4.27462	-7.65102	3.68098	-15.3238	3.58852		8:1	4.28125	2.8125	4.5	2.35714	0.94898	1.37755	0.28125	0.59375	0.875	0.336735	1.62245	1.28571
							596.017	680.218	2297.43		4	42.4391	49.5414	31.848	10.378	-8.09171	-5.79311	0	6.99483	15.302	0.184049	-17.482	2.69139		50:1	8.0625	4.90625	4.90625	2.93878	0.857143	1.83674	1.25	1.625	1.0625	1.37755	1.62245	0.336735
											8	43.1708	50.7209	50.3277	14.9904	17.5995	16.1379	6.02583	17.8757	16.5101	7.54602	-5.82734	11.1244
											15	53.7805	61.3369	65.2688	29.0199	26.0958	23.3793	13.3429	25.2591	20.1343	10.1227	-3.66907	13.9952
											25	84.1465	70.7733	62.1233	47.0852	46.1228	36.6207	-1.29125	8.54923	4.42954	14.5399	-1.94245	11.6627
											50	90.0001	95.9372	97.9031	45.7399	48.9549	37.4483	19.3687	27.2021	21.745	10.1227	-2.58993	13.0981

## Sheet: Figure 5
Panel 5b										Panel 5c											Panel 5d											Panel 5e								Panel 5f
	Percent cytotoxicity										Death Cell %											Death Cell %											BODIPY-FITC (MFI)								Tumor Volume(mm3)
	Mock				PTENα						UT			H2O2			H2O2+Fer1					Effector-uninfection			Effector-infection			Effector-infection+NP-VE					Effector-uninfection			Effector-infection				Time after inoculation (d)	Mock						PTENα
UT	10.7449	9.27352	9.84563	10.2068	12.4337	12.4754	12.6851	12.3168		Mock	20	21.1	16.5	80	78.8	79.6	20.7	20.8	20.8		Mock	31.2	33.2	31	76.4	71.5	77.6	48.3	49.8	49.3		Mock	1283	1105	1344	2156	2664	2607		0	0	0	0	0	0	0	0	0	0
H2O2	36.6976	36.1232	37.0154	37.2669	16.2658	14.1283	14.6859	14.9307		PTENα	23.9	21.6	21.5	38.1	37.4	35.4	18.7	20	20.2		Ptenα	29.8	32	29.4	47.2	35.3	44.5	35.3	37.4	35.6		Ptenα	1147	901	1127	1731	1853	1325		2	0	0	0	0	0	0	0	0	0
																																								4	0	0	0	0	0	0	0	0	0
																																								6	0	0	0	0	0	0	0	0	0
																																								8	0	0	0	0	0	0	0	0	0
																																								10	0	0	0	0	0	0	1.862	20.181	0
																																								12	3.468	0	0	0	0	0	7.056	42.439	15.3
																																								14	5.2345	8.1585	2.4505	0	3.7905	0	24.986	58.835	30.208
																																								16	8.82	9.68	10.2	0.7695	3.468	0	142.2	240.43	75.504
																																								18	28.16	43.808	29.8555	3.15	9.438	0.343	174.902	573.949	113.75
																																								20	59.319	98.441	88.088	30.118	41.154	2.1375	480.128	801.967	324.532
																																								22	189.771	206.494	171	93.775	128.797	8.379	908.896	1450.5	633.864
																																								24	483.181	419.832	633.864	128.797	146.713	33.524
																																								26	644.516	771.75	856.309	176.62	261.792	138.6
																																								28	1087.2	1347.92	1244.17	272.812	487.142	331.632
[truncated: 16 more columns]

## Sheet: Figure 6
Panel 6b																	Panel 6d									Panel 6e							Panel 6g
																																	Granules per cell
																																	Mock	PTENα
																																	5	0
																																	4	3
																																	3	2
																																	7	2
																																	4	7
																																	3	3
																																	3	0
																																	5	3
																																	6	4
																																	7	4
																																	12	4
																																	7	5
																																	6	3
																																	4	2
																																	6	2
																																	4	0
																																	4	0
																																	13	2
																																	10	3
																																	7	0

## Sheet: Figure 7
Panel 7a							Panel 7b							Panel 7c								Panel 7e								Panel 7f									Panel 7g							Panel 7h
															Protein synthesis normalized to untreatment control															-LOG10(P-value)																	DCFDA (MFI) normalized to untreatment control
															Ptenα+/+			Ptenα—/—												translation	oxidation-reduction process	protein folding	NADH oxidation	L-proline biosynthetic process	protein stabilization	transport	metabolic process										Mock
														H2O2	0.725347	0.869979	0.887877	0.295112	0.422913	0.385777										4.83005	4.00749	3.12119	1.65447	1.55876	1.45633	1.34426	1.34411									1h	3.50671	3.98133	3.33047
														TG	0.754609	0.733688	0.748096	0.293432	0.430542	0.348984																										3h	4.18338	3.86299	4.27717
[truncated: 26 more columns]

## Sheet: Supplementary Figure 1
Panel S1a					Panel S1c								Panel S1d
Month overall	Phosphatase-inactive mutations	stop gained mutations	WT
0			0
0			0
0			0
0.27			0
0.57			0
0.67			0
0.7			0
0.93			0
1.1			0
1.3			0
1.33			0
1.67			1
1.8			0
1.87			1
1.87			1
1.9			1
2.1			1
2.27			0
2.53			1
2.53			0
2.6			0			Ratio of initial protein
2.8			0		Hours	PTEN	PTENα
3			0		0	1	1
3.17			1		2	0.885429	0.988268
3.43			1		4	0.865211	0.912071
3.43			1		8	1.16967	1.11118
3.47			1		12	0.842832	0.922042
3.67			0		24	0.780202	0.788864
3.77			1
3.87			1
4.03			0
4.1			1
4.47			0
4.47			1
4.7			1
4.9			1
5			1
5.03			1
5.13			0
5.4			0
5.47			1
5.73			0
5.73			0
5.87			1
6.03			0
6.03			0
6.07			0
6.17			1
6.17			0
6.3			1
6.33			0
6.4			0
6.63			0
6.7			0
7.07			0
7.13			0
7.33333			1
7.37			0
7.53			0
7.7			1
7.7			1
7.73			1
7.8			0
7.87			0
7.87			0
7.97			1
7.97			0
8.03			0
8.17			1
8.23			1
8.27			0
8.3			0
8.33			0
8.37			1
8.43			1
8.47			1
8.5			0
8.5			1
8.9			0
8.93			1
8.97			0
9.07			1
9.1			1
9.27			1
9.3			0
9.33			0
9.37			1
9.47			0
9.5			1
9.57			1
9.6			0
9.63			0
9.73			0
9.77			1
9.8			1
9.83			1
9.97			0
9.97			1
10			1
10.03			1
10.27			0
10.27			0
10.3			0
10.5			0
10.57			1
10.57			0
10.6			1
11			0
11.13			0
11.27			1
11.33			1
11.33			0
11.33			0
11.37			1
11.5			1
11.53			0
11.53			1
11.7			1
11.7			1
11.7			0
11.7			0
11.77			0
11.83			1
11.93			1
12			1
12.07			1
12.07			0
12.13			1
12.43			1
12.5			1
12.6			1
12.6			0
12.63			0
12.67			0
12.7			1
12.73			1
12.8			1
12.9			1
12.9			1
12.97			0
13			0
13.1			0
13.13			0
13.2			0
13.2			1
13.3			0
13.3			0
13.37			1
13.37			0
13.5			1
13.5			1
13.5			1
13.53			1
13.63			1
13.67			1
13.77			0
13.93			1
13.97			0
14.03			0
14.13			1
14.17			1
14.2			1
14.23			1
14.27			1
14.33			0
14.37			0
14.43			0
14.43			0
14.43			0
14.5			1
14.53			1
14.63			1
14.67			0
14.77			1
14.8			0
14.9			0
14.93			0
14.97			0
15			1
15			1
15.03			0
15.13			0
15.23			0
15.27			1
15.33			1
15.33			0
15.37			1
15.37			0
15.4			0
15.4			0
15.43			0
15.47			1
15.47			0
15.5			1
15.5			0
15.5			1
15.5			0
15.53			1
15.73			1
15.73			0
15.77			0
15.8			1
15.8			1
15.93			1
16			1
16			0
16.07			1
16.1			0
16.13			0
16.2			1
16.23			0
16.27			0
16.33			1
16.33			1
16.33			0
16.37			0
16.53			0
16.53			0
16.6			0
16.67			0
16.7			0
16.73			0
16.73			1
16.77			1
16.8			0
16.87			0
16.87			0
16.9			1
16.9			1
16.97			1
16.97			0
17			1
17			0
17			0
17.03			1
17.07			0
17.13			0
17.2			0
17.27			1
17.27			1
17.4			0
17.4			0
17.47			1
17.5			0
17.53			0
17.53			0
17.53			0
17.57			0
17.6			0
17.63			1
17.73			0
17.83			0
18			1
18.1			1
18.1			0
18.1			0
18.2			1
18.2			1
18.23			1
18.43			1
18.47			0
18.53			0
18.57			1
18.57			0
18.63			0
18.73			1
18.73			1
18.73			1
18.73			1
18.77			0
18.9			0
18.9667			0
19.03			0
19.03			0
19.1			0
19.17			1
19.17			0
19.23			0
19.27			0
19.3			0
19.33			0
19.3333			0
19.43			1
19.43			1
19.53			1
19.67			1
19.67			0
19.7			0
19.7			0
19.77			0
19.77			1
19.77			0
19.83			1
19.87			0
19.9			1
19.9			0
19.97			1
20.13			0
20.17			0
20.2333			0
20.27			0
20.27			0
20.4			0
20.5			1
20.67			1
20.67			0
20.7			1
20.73			0
20.83			0
20.9			0
21			0
21.03			0
21.03			0
21.13			0
21.37			1
21.47			0
21.53			0
21.57			0
21.57			0
21.67			0
21.77			0
21.8			0
21.83			0
21.83			0
21.87			0
21.87			0
21.9			1
21.97			1
21.97			0
22			1
22.03			0
22.07			0
22.1			0
22.2			0
22.27			1
22.33			1
22.37			0
22.4			0
22.43			0
22.6			1
22.6			0
22.67			1
22.7			1
22.8			0
22.87			1
22.9			1
23			1
23.03			1
23.03			1
23.27			1
23.3			1
23.33			0
23.37			1
23.4			0
23.47			0
23.47			0
23.6			1
23.6			0
23.6			0
23.67			0
23.67			0
23.7			1
23.73			1
23.73			0
23.77			0
23.83			0
23.83			0
23.87			1
23.87			1
23.9			1
23.97			0
24			1
24			0
24.07			0
24.07			0
24.1			1
24.1			0
24.23			0
24.23			1
24.33			1
24.37			1
24.37			1
24.4			0
24.43			0
24.57			1
24.57			1
24.57			0
24.67			1
24.67			0
24.7			1
24.7			1
24.7			0
24.73			1
24.83			0
24.93			0
24.97			0
25			0
25.07			0
25.07			0
25.17			0
25.17			0
25.2			0
25.33			0
25.43			1
25.53			1
25.7			1
25.7			0
25.7			0
25.7			0
25.83			0
25.87			1
25.87			0
25.9			0
25.93			1
26			0
26.07			0
26.1			0
26.1			0
26.2			1
26.2			0
26.27			0
26.3			0
26.33			0
26.37			1
26.4			0
26.4			0
26.47			0
26.47			0
26.47			0
26.47			0
26.63			0
26.67			0
26.7			0
26.77			1
26.77			0
27.03			0
27.07			0
27.07			0
27.17			1
27.3			0
27.37			1
27.4			0
27.47			0
27.6			0
27.63			1
27.67			0
27.67			0
27.7			1
27.7			0
27.87			0
27.93			1
27.93			0
28			0
28.2			0
28.2			0
28.3			1
28.3			1
28.37			0
28.4			1
28.43			1
28.5			0
28.5			1
28.53			1
28.53			0
28.57			0
28.6			0
28.7			1
28.73			0
28.8			1
28.8			0
28.83			1
28.83			0
28.97			0
29.07			1
29.17			1
29.17			0
29.2			0
29.4			0
29.43			0
29.6			0
29.63			1
29.67			0
29.83			1
29.87			1
29.93			0
30.23			0
30.27			1
30.37			1
30.4			0
30.5			0
30.57			0
30.6			0
30.63			0
30.67			0
30.7			1
30.73			1
30.73			0
30.73			1
30.77			0
30.8			0
30.9			0
31			1
31.03			0
31.07			0
31.07			1
31.1			0
31.17			1
31.3			1
31.33			0
31.33			0
31.33			1
31.33			1
31.4			1
31.43			0
31.5			0
31.57			1
31.57			0
31.57			0
31.57			0
31.6			1
31.63			0
31.67			1
31.7			0
31.77			1
31.9			1
31.97			0
32			0
32.07			1
32.07			0
32.17			0
32.33			0
32.43			0
32.5			0
32.6			0
32.7			1
32.83			0
32.9			1
32.9			0
32.93			0
33			1
33.3			0
33.33			0
33.4			0
33.4			1
33.43			0
33.5			0
33.53			0
33.6			0
33.6			0
33.6			0
33.73			0
33.77			0
33.77			0
33.9			0
33.9			0
33.97			0
33.97			0
34.13			1
34.2			0
34.2			1
34.23			1
34.33			1
34.33			0
34.47			0
34.47			0
34.53			0
34.57			0
34.57			0
34.6			0
34.63			0
34.67			0
34.73			1
34.8			0
34.83			0
34.93			0
34.97			0
35			0
35.03			0
35.07			0
35.2			0
35.23			0
35.27			0
35.3			0
35.37			0
35.4			0
35.4			0
35.43			0
35.47			0
35.5			0
35.57			1
35.6			0
35.77			0
35.83			0
35.87			0
35.9			1
35.93			0
35.97			1
36.1			0
36.17			0
36.27			0
36.3			0
36.4			1
36.43			1
36.5			0
36.53			1
36.53			1
36.6			0
36.7			0
36.77			0
36.9			1
37.2			0
37.23			0
37.3			1
37.3			0
37.33			0
37.63			0
37.87			0
37.97			1
38.1			0
38.17			0
38.17			0
38.37			0
38.37			0
38.47			0
38.67			0
38.73			1
38.8			0
38.87			1
38.87			0
39.17			0
39.43			0
39.6			0
39.77			1
39.93			0
39.97			1
40.1			0
40.2			0
40.2			0
40.47			0
40.57			0
40.6			0
40.63			1
40.93			0
41			1
41.27			0
41.3			0
41.33			0
41.4			0
41.5			0
41.73			1
41.77			0
41.87			1
41.87			1
41.9			1
42			1
42.1			0
42.27			0
42.27			0
42.57			0
42.6			1
42.73			0
42.83			1
42.83			1
42.97			0
43.07			0
43.27			0
43.43			0
43.5			1
43.7			0
43.73			0
44.17			0
44.2			0
44.63			0
44.67			0
45.13			1
45.37			0
45.5			0
45.57			1
45.57			1
45.67			0
45.73			1
45.73			0
45.8			1
46.03			0
46.23			0
46.33			0
46.7			1
46.87			0
46.9			1
47.27			0
47.3			0
47.33			0
47.43			0
47.47			0
47.5			0
47.57			1
47.73			0
47.77			0
48.1			0
48.3			0
48.4			0
48.5			0
48.53			0
48.77			1
48.93			1
49			0
49.0667			0
49.4			0
49.47			0
49.57			0
49.67			1
49.73			0
49.87			0
49.87			0
49.9			0
49.93			1
50.27			1
50.4			1
50.73			0
50.77			0
51.03			0
51.1			1
51.17			1
51.2			0
51.3			1
51.6			1
51.9			1
51.9			0
52.5			1
52.93			0
53.07			1
53.63			0
53.77			1
54.17			0
54.63			0
54.73			0
55.13			0
55.37			0
55.43			0
55.47			1
56.43			1
56.5			1
56.7			0
56.9			0
56.93			1
56.97			0
57.1			0
57.5			0
57.63			0
57.73			1
58.13			0
58.33			1
58.33			1
58.63			1
58.7			0
59.03			1
59.3			1
59.73			0
59.87			1
59.93			1
60.33			0
60.37			0
60.73			0
61.13			0
62			0
62.07			0
62.43			0
62.7			0
63			0
63.23			0
63.47			0
63.77			0
63.83			0
63.93			1
64.2			1
64.23			0
64.27			1
64.43			0
64.6			0
64.7			1
64.83			0
65.17			0
65.27			1
65.4			1
65.5			0
65.5			0
65.5			0
65.57			0
66.13			0
66.37			1
66.57			0
66.67			0
66.87			1
67.17			0
67.33			0
67.83			0
68.13			1
68.23			0
69.1			1
69.73			1
69.8			1
69.83			0
69.97			1
69.97			0
70.03			1
70.67			1
71.1			0
71.93			1
72.17			0
72.47			1
72.73			1
73.53			0
73.53			0
73.77			0
74.13			0
74.5			0
74.83			0
75.03			1
75.27			0
75.4			0
75.8			1
75.97			0
76.5			0
78.67			0
78.73			1
78.9			0
79.13			0
79.37			0
79.5			0
81.07			0
82.17			0
82.2			0
83.23			1
83.27			0
84.6			0
85.4			0
85.97			0
86.07			0
86.73			0
87.87			1
88.7			0
88.73			0
90.43			0
91.4			0
91.47			1
91.77			1
92.77			1
92.83			0
93.73			0
95.2			0
95.53			1
96.07			0
97.6			0
98.37			1
98.9			0
99.6			0
99.8			0
99.83			1
101.83			0
104.07			0
105.2			0
105.433			0
105.87			1
106.07			0
106.47			0
107			0
108.27			0
108.87			1
112.6			0
112.97			0
113.47			0
115.3			0
115.93			0
116.33			0
116.97			0
116.97			0
117.43			0
117.53			0
117.83			0
120			0
121.13			0
123.43			0
124			0
124			0
124.33			0
125.33			0
125.53			0
125.9			0
126			0
127.57			0
127.93			0
128.07			0
130			0
132			1
133.93			1
136.9			0
137.33			0
138.03			1
142			0
142.33			0
142.9			0
146.63			0
147.4			1
158.6			0
160.9			0
162.13			0
162.7			0
164.4			0
164.63			0
167.77			0
175.33			0
175.47			0
180.17			0
181.6			0
187.1			1
192.3			0
202.43			0
231.87			0
292.93			0
14.97	0
4.8	0
132.97	0
24.3	0
31.6	0
115.7	0
31.5	1
12.03	1
34.37	0
14.13	0
84.53	1
56.47	0
30.57		1
70.5		0
26.53		1
18.2		1
21.2		0
48.33		0
21.77		0
23.2		0
6		1
5.97		1
23.83		1
61.03		1
33.23		0
58.07		0
24.13		0
9.63		1
8.46667		0
3.83		1
5.73		1

## Sheet: Supplementary Figure 2
Panel S2a								Panel S2b											Panel S2c
	Cell numbers								Percentages											Mock	PTENα
days elapsed	Mock			PTENα					G0/G1			S			G2/M				Counts	57	59
0	1580.27	1651.61	1924.29	1562.9	1697.76	3879.77		Mock	67	64.8	66.5	19.5	19.9	18.8	13.2	14.9	14.1			55	58
1	2771	2750.98	3220.55	2480.43	3206.04	2902.37		PTENα	69.3	59.8	65.7	18.6	19.3	19.6	11.8	20.4	14.1			66	63
2	6336.02	5904.88	5338.18	3316.14	4346.36	4681.27
3	16603.1	21604.1	20320.5	12494.5	16140.5	19387.9
4	40855.4	35212.9	29235.6	31319.6	31815.6	32616.3
5	39629.2	37822.8	35580.5	32666.7	34399.1	35437.1
6	48640.1	39077.7	44288.3	37020.1	34141.8	37447.6
7	45697.8	29187.5	26232.2	30240.8	28559.4	54641

## Sheet: Supplementary Figure 3
Panel S3c										Panel S3e			Panel S3f			Panel S3g			Panel S3h									Panel S3i																					Panel S3j
	Mock				PTENα					PD-1 Mean fluorescence intensity in CD8+ T cells			TIM-3 Mean fluorescence intensity in CD8+ T cells			CD8+ IFNγ+ Percent (%)				Percentages of CD8+ cells in CD45+ cells									Tumor Volume(mm3)
CD4+	0.177799	0.102959	0.0894382	0.11899	0.0269505	0.0273773	0.0407545	0.0537966		Mock	PTENα		Mock	PTENα		Mock	PTENα			Mock			PTENα					Time after inoculation (d)	Mock						PTENα-R233*							PTENα-Δ6A
CD8+	0.339486	0.156204	0.146383	0.254093	0.0492503	0.0659183	0.0410659	0.0507936		5981	12000		586	1237		10.3	4.82		Spleen	1.34	0.559	1.01	0.729	0.898	0.791	1.98		0	0	0	0	0	0	0	0	0	0	0	0	0	0	0	0	0	0	0	0
B220+	0.381682	0.106762	0.196249	0.249962	0.0258773	0.0398655	0.0498498	0.0106739		5814	26300		778	1552		23.7	6.32		Tumor	9.17	16.1	9.31	12.9	7.69	13.3	8.85		2	0	0	0	0	0	0	0	0	0	0	0	0	0	0	0	0	0	0	0
										8891	32700		625	2415		10.5	9.82											4	0	0	0	0	0	0	0	0	0	0	0	0	0	0	0	0	0	0	0
										4366	10400		404	880		21.4	8.58											6	0	0	0	0	0	0	0	0	0	0	0	0	0	0	0	0	0	0	0
																												8	0	0	0	0	0	0	0	0	0	0	0	0	0	0	0	0	0	0	0
																												10	0	0	0	0	0	0	3.7905	1.1495	6	0	0	0	0	0	0	0	0	0	0
																												12	0	0	0	21.78	0	0	22.869	3.24	10.5705	7.581	0	0	0	7.018	0	0	0	0	0
																												14	3.712	0.882	0	29.478	3.179	0	69.678	9.702	13.8765	35.55	3.61	7.744	0	17.248	0.847	5.5125	0	4.212	0
																												16	8.379	9.0405	3.712	42.875	10.3155	0	113.75	11.2455	43.218	89.082	14.688	31.941	1.55	104.04	9.504	22.05	11.76	27.136	0
																												18	16.3995	35.836	18.45	115	26.95	0	171.166	30.968	119.646	259.474	47.1625	80.631	31.941	292.966	49.818	100.138	32.7015	86.436	5.4
																												20	24.75	113.144	50.274	202.752	47.432	4.332	248.292	70.602	181.8	295.488	82.908	166.635	33.6875	738.461	137.637	425.92	89.7345	228.888	29.403
																												22	28.83	181.8	198.198	269.568	85.833	16.82	439.99	181.8	504.3	646.866	313.632	181.3	61.74	1012.11	420.079	681.884	193.842	423.774	110.808
																												24	86.436	308.448	377.208	563.558	129.6	25.23	662.48	483.181	842.886	1200.56	336.675	380.208	324.769	1289.68	619.458	1207.88	402.688	543.414	154.905
																												26	182.952	630.403	686.07	857.736	278.842	44.506

[truncated: 7 more sheets: Supplementary Figure 4, Supplementary Figure 5, Supplementary Figure 6, Supplementary Figure 7, Supplementary Figure 8, Supplementary Figure 9, Supplementary Figure 10]
